# Supplementary material for: Span Efficiency of Flying Animals
Source: Integr Comp Biol. 2026 Jun 10;66:icag077. doi: 10.1093/icb/icag077 (PMC13339092; doi:10.1093/icb/icag077)
Supplement: icag077_Supplemental_Files [file icag077_supplemental_files.zip]

Archive with 3 entries (3 files):
- icb-2026-0052-File013.csv
- icb-2026-0052-File014.csv
- icb-2026-0052-File015.csv
