# Supplementary material for: Span Efficiency of Flying Animals
Source: Integr Comp Biol. 2026 Jun 10;66:icag077. doi: 10.1093/icb/icag077 (PMC13339092; doi:10.1093/icb/icag077)
Supplement: icag077_Supplemental_Files [file icag077_supplemental_files.zip › icb-2026-0052-File013.csv]

images used for LLT and BEMT analysis
Species name	common name	Class	Order	ref	ref_full
Apus apus	common swift	Aves	Apodiformes	Henningsson and Hedenstrom 2011	Henningsson P, Hedenstrom A. 2011. Aerodynamics of gliding flight in common swifts. Journal of Experimental Biology 214:382?93.
Coloeus monedula	jackdaw	Aves	Passeriformes	KleinHeerenbrink et al. 2016	KleinHeerenbrink M, Warfvinge K, Hedenstrom A. 2016. Wake analysis of aerodynamic components for the glide envelope of a jackdaw (Corvus?monedula). Journal of Experimental Biology.
Ficedula hypoleuca	pied flycatchers	Aves	Passeriformes	Muijres et al. 2012	Muijres FT, Bowlin MS, Johansson LC, Hedenstrom A. 2012. Vortex wake, downwash distribution, aerodynamic performance and wingbeat kinematics in slow-flying pied flycatchers. J R Soc Interface 9:292?303.
Sylvia atricapilla	blackcap	Aves	Passeriformes	Javier Blasco-Zumeta & Gerd-Michael Heinze	Blasco-Zumeta J, Heinze GM. n.d. 12770 Eurasian Blackcap (Sylvia atricapilla). Aranzadi Zientzia Elkartea. Retrieved from http://www.aranzadi.eus.
Tyto alba	barn owl	Aves	Strigiformes	Cheney et al. 2021	Cheney JA, Stevenson JPJ, Durston NE, Maeda M, Song J, Megson-Smith DA, Windsor SP, Usherwood JR, Bomphrey RJ. 2021. Raptor wing morphing with flight speed. J R Soc Interface 18:20210349.
Harmonia axyridis	ladybird	Insecta	Coleoptera		in house data
Heliocopris hamadryas	dung beetle	Insecta	Coleoptera	Meresman et al. 2020	Meresman Y, Husak JF, Ben-Shlomo R, Ribak G. 2020. Morphological diversification has led to inter-specific variation in elastic wing deformation during flight in scarab beetles. R Soc Open Sci 7:200277.
Episyrphus balteatus	marmalade hoverfly	Insecta	Diptera		in house data
Eristalis pertinax	tapered drone fly	Insecta	Diptera		in house data
Syrphus ribesii	common banded hoverfly	Insecta	Diptera		in house data
Apis mellifera	Western honey bee	Insecta	Hymenoptera		in house data
Bombus pascuorum	common carder bee	Insecta	Hymenoptera		in house data
Bombus terrestris	buff-tailed bumblebee	Insecta	Hymenoptera		in house data
Vespula vulgaris	common wasp	Insecta	Hymenoptera		in house data
Deilephila elpenor	elephant hawkmoth	Insecta	Lepidoptera		in house data
Hemaris fuciformis	broad-bordered bee hawkmoth	Insecta	Lepidoptera		in house data
Hyles euphorbiae	spurge hawkmoth	Insecta	Lepidoptera		in house data
Macroglossum stellatarum	hummingbird hawkmoth	Insecta	Lepidoptera		in house data
Manduca sexta	tobacco hawkmoth	Insecta	Lepidoptera		in house data
Sphinx ligustri	privet hawkmoth	Insecta	Lepidoptera		in house data
Aeshna grandis	brown hawker	Insecta	Odonata		in house data
Aeshna mixta	migrant hawker	Insecta	Odonata		in house data
Anax imperator	emperor dragonfly	Insecta	Odonata		in house data
Calopteryx splendens	banded demoiselle	Insecta	Odonata		in house data
Enallagma cyathigerum	common blue damselfly	Insecta	Odonata		in house data
Sympetrum striolatum	common darter	Insecta	Odonata		in house data
Schistocerca gregaria	desert locust	Insecta	Orthoptera	Wootton et al. 2000; Isakhani et al. 2021	Wootton RJ, Evans KE, Herbert R, Smith CW. 2000. The Hind Wing of the Desert Locust (Schistocerca Gregaria Forsk?l): I. Functional Morphology and Mode of Operation. J Exp Biol 203:2921?31. Isakhani H, Xiong C, Chen W, Yue S. 2021. Towards locust-inspired gliding wing prototypes for micro aerial vehicle applications. R Soc Open Sci 8:202253.
Glossophaga soricina	Pallas's long-tongued bat	Mammalia	Phyllostomidae	Hakansson et al. 2017	Hakansson J, Jakobsen L, Hedenstrom A, Johansson LC. 2017. Body lift, drag and power are relatively higher in large-eared than in small-eared bat species. J R Soc Interface 14:20170455.
Leptonycteris yerbabuenae	southern long-nosed bat	Mammalia	Phyllostomidae	Von Busse et al. 2012	Bon Busse R, Hedenstrom A, Winter Y, Johansson LC. 2012. Kinematics and wing shape across flightspeed in the bat, Leptonycteris yerbabuenae. Biology Open 1:1226?38.
Plecotus auritus	Brown long-eared bat	Mammalia	Vespertilionidae	Hakansson et al. 2017	Hakansson J, Jakobsen L, Hedenstrom A, Johansson LC. 2017. Body lift, drag and power are relatively higher in large-eared than in small-eared bat species. J R Soc Interface 14:20170455.
