# Supplementary material for: Span Efficiency of Flying Animals
Source: Integr Comp Biol. 2026 Jun 10;66:icag077. doi: 10.1093/icb/icag077 (PMC13339092; doi:10.1093/icb/icag077)
Supplement: icag077_Supplemental_Files [file icag077_supplemental_files.zip › icb-2026-0052-File014.csv]

Divergent time source
Species name	common name	Class	Order	ref	ref (super tree)	ref (sub tree1, if necessary)	ref (sub tree2,if necessary)
Apus apus	common swift	Aves	Apodiformes	Stiller et al., 2024	Stiller J, Feng S, Chowdhury A-A, Rivas-Gonz?lez I, Duch?ne DA, Fang Q, Deng Y, Kozlov A,Stamatakis A, Claramunt S, Nguyen JMT, Ho SYW, Faircloth BC, Haag J, Houde P, CracraftJ, Balaban M, Mai U, Chen G, Gao R, Zhou C, Xie Y, Huang Z, Cao Z, Yan Z, Ogilvie HA,39Nakhleh L, Lindow B, Morel B, Fjelds J, Hosner PA, Da Fonseca RR, Petersen B, TobiasJA, Sz?kely T, Kennedy JD, Reeve AH, Liker A, Stervan…	none	none
Coloeus monedula	jackdaw	Aves	Passeriformes	Stiller et al., 2024	Stiller J, Feng S, Chowdhury A-A, Rivas-Gonz?lez I, Duch?ne DA, Fang Q, Deng Y, Kozlov A,Stamatakis A, Claramunt S, Nguyen JMT, Ho SYW, Faircloth BC, Haag J, Houde P, CracraftJ, Balaban M, Mai U, Chen G, Gao R, Zhou C, Xie Y, Huang Z, Cao Z, Yan Z, Ogilvie HA,39Nakhleh L, Lindow B, Morel B, Fjelds J, Hosner PA, Da Fonseca RR, Petersen B, TobiasJA, Sz?kely T, Kennedy JD, Reeve AH, Liker A, Stervan…	none	none
Ficedula hypoleuca	pied flycatchers	Aves	Passeriformes	Stiller et al., 2024	Stiller J, Feng S, Chowdhury A-A, Rivas-Gonz?lez I, Duch?ne DA, Fang Q, Deng Y, Kozlov A,Stamatakis A, Claramunt S, Nguyen JMT, Ho SYW, Faircloth BC, Haag J, Houde P, CracraftJ, Balaban M, Mai U, Chen G, Gao R, Zhou C, Xie Y, Huang Z, Cao Z, Yan Z, Ogilvie HA,39Nakhleh L, Lindow B, Morel B, Fjelds J, Hosner PA, Da Fonseca RR, Petersen B, TobiasJA, Sz?kely T, Kennedy JD, Reeve AH, Liker A, Stervan…	none	none
Sylvia atricapilla	blackcap	Aves	Passeriformes	Stiller et al., 2024	Stiller J, Feng S, Chowdhury A-A, Rivas-Gonz?lez I, Duch?ne DA, Fang Q, Deng Y, Kozlov A,Stamatakis A, Claramunt S, Nguyen JMT, Ho SYW, Faircloth BC, Haag J, Houde P, CracraftJ, Balaban M, Mai U, Chen G, Gao R, Zhou C, Xie Y, Huang Z, Cao Z, Yan Z, Ogilvie HA,39Nakhleh L, Lindow B, Morel B, Fjelds J, Hosner PA, Da Fonseca RR, Petersen B, TobiasJA, Sz?kely T, Kennedy JD, Reeve AH, Liker A, Stervan…	none	none
Tyto alba	barn owl	Aves	Strigiformes	Stiller et al., 2024	Stiller J, Feng S, Chowdhury A-A, Rivas-Gonz?lez I, Duch?ne DA, Fang Q, Deng Y, Kozlov A,Stamatakis A, Claramunt S, Nguyen JMT, Ho SYW, Faircloth BC, Haag J, Houde P, CracraftJ, Balaban M, Mai U, Chen G, Gao R, Zhou C, Xie Y, Huang Z, Cao Z, Yan Z, Ogilvie HA,39Nakhleh L, Lindow B, Morel B, Fjelds J, Hosner PA, Da Fonseca RR, Petersen B, TobiasJA, Sz?kely T, Kennedy JD, Reeve AH, Liker A, Stervan…	none	none
Harmonia axyridis	ladybird	Insecta	Coleoptera	Misof et al., 2014; Cai et al., 2022	Misof B, Liu S, Meusemann K, Peters RS, Donath A, Mayer C, Frandsen PB, Ware J, Flouri T, Beutel37RG, Niehuis O, Petersen M, Izquierdo-Carrasco F, Wappler T, Rust J, Aberer AJ, Asp ck U,Asp ck H, Bartel D, Blanke A, Berger S, B hm A, Buckley TR, Calcott B, Chen J, FriedrichF, Fukui M, Fujita M, Greve C, Grobe P, Gu S, Huang Y, Jermiin LS, Kawahara AY,Krogmann L, Kubiak M, Lanfear R, Letsch H, Li …	Cai C, Tihelka E, Giacomelli M, Lawrence JF, ?lipi?ski A, Kundrata R, Yamamoto S, Thayer MK,35Newton AF, Leschen RAB, Gimmel ML, L? L, Engel MS, Bouchard P, Huang D, Pisani D,Donoghue PCJ. 2022. Integrated phylogenomics and fossil data illuminate the evolution ofbeetles. Royal Society Open Science 9:211771	none
Heliocopris hamadryas	dung beetle	Insecta	Coleoptera	Misof et al., 2014; Cai et al., 2022	Misof B, Liu S, Meusemann K, Peters RS, Donath A, Mayer C, Frandsen PB, Ware J, Flouri T, Beutel37RG, Niehuis O, Petersen M, Izquierdo-Carrasco F, Wappler T, Rust J, Aberer AJ, Asp ck U,Asp ck H, Bartel D, Blanke A, Berger S, B hm A, Buckley TR, Calcott B, Chen J, FriedrichF, Fukui M, Fujita M, Greve C, Grobe P, Gu S, Huang Y, Jermiin LS, Kawahara AY,Krogmann L, Kubiak M, Lanfear R, Letsch H, Li …	Cai C, Tihelka E, Giacomelli M, Lawrence JF, ?lipi?ski A, Kundrata R, Yamamoto S, Thayer MK,35Newton AF, Leschen RAB, Gimmel ML, L? L, Engel MS, Bouchard P, Huang D, Pisani D,Donoghue PCJ. 2022. Integrated phylogenomics and fossil data illuminate the evolution ofbeetles. Royal Society Open Science 9:211771	none
Episyrphus balteatus	marmalade hoverfly	Insecta	Diptera	Misof et al., 2014; Wu et al., 2024	Misof B, Liu S, Meusemann K, Peters RS, Donath A, Mayer C, Frandsen PB, Ware J, Flouri T, Beutel37RG, Niehuis O, Petersen M, Izquierdo-Carrasco F, Wappler T, Rust J, Aberer AJ, Asp ck U,Asp ck H, Bartel D, Blanke A, Berger S, B hm A, Buckley TR, Calcott B, Chen J, FriedrichF, Fukui M, Fujita M, Greve C, Grobe P, Gu S, Huang Y, Jermiin LS, Kawahara AY,Krogmann L, Kubiak M, Lanfear R, Letsch H, Li …	Wu G, Li H, Mengual X, Wang Y, Zhao R. 2024. Phylogenetic analysis of Syrphidae (Insecta, Diptera)based on low-coverage whole genomes. Insect Systematics and Diversity 8.	none
Eristalis pertinax	tapered drone fly	Insecta	Diptera	Misof et al., 2014; Wu et al., 2024	Misof B, Liu S, Meusemann K, Peters RS, Donath A, Mayer C, Frandsen PB, Ware J, Flouri T, Beutel37RG, Niehuis O, Petersen M, Izquierdo-Carrasco F, Wappler T, Rust J, Aberer AJ, Asp ck U,Asp ck H, Bartel D, Blanke A, Berger S, B hm A, Buckley TR, Calcott B, Chen J, FriedrichF, Fukui M, Fujita M, Greve C, Grobe P, Gu S, Huang Y, Jermiin LS, Kawahara AY,Krogmann L, Kubiak M, Lanfear R, Letsch H, Li …	Wu G, Li H, Mengual X, Wang Y, Zhao R. 2024. Phylogenetic analysis of Syrphidae (Insecta, Diptera)based on low-coverage whole genomes. Insect Systematics and Diversity 8.	none
Syrphus ribesii	common banded hoverfly	Insecta	Diptera	Misof et al., 2014; Wu et al., 2024	Misof B, Liu S, Meusemann K, Peters RS, Donath A, Mayer C, Frandsen PB, Ware J, Flouri T, Beutel37RG, Niehuis O, Petersen M, Izquierdo-Carrasco F, Wappler T, Rust J, Aberer AJ, Asp ck U,Asp ck H, Bartel D, Blanke A, Berger S, B hm A, Buckley TR, Calcott B, Chen J, FriedrichF, Fukui M, Fujita M, Greve C, Grobe P, Gu S, Huang Y, Jermiin LS, Kawahara AY,Krogmann L, Kubiak M, Lanfear R, Letsch H, Li …	Wu G, Li H, Mengual X, Wang Y, Zhao R. 2024. Phylogenetic analysis of Syrphidae (Insecta, Diptera)based on low-coverage whole genomes. Insect Systematics and Diversity 8.	none
Apis mellifera	Western honey bee	Insecta	Hymenoptera	Misof et al., 2014; Peters et al., 2017	Misof B, Liu S, Meusemann K, Peters RS, Donath A, Mayer C, Frandsen PB, Ware J, Flouri T, Beutel37RG, Niehuis O, Petersen M, Izquierdo-Carrasco F, Wappler T, Rust J, Aberer AJ, Asp ck U,Asp ck H, Bartel D, Blanke A, Berger S, B hm A, Buckley TR, Calcott B, Chen J, FriedrichF, Fukui M, Fujita M, Greve C, Grobe P, Gu S, Huang Y, Jermiin LS, Kawahara AY,Krogmann L, Kubiak M, Lanfear R, Letsch H, Li …	Peters RS, Krogmann L, Mayer C, Donath A, Gunkel S, Meusemann K, Kozlov A, Podsiadlowski L,Petersen M, Lanfear R, Diez PA, Heraty J, Kjer KM, Klopfstein S, Meier R, Polidori C,Schmitt T, Liu S, Zhou X, Wappler T, Rust J, Misof B, Niehuis O. 2017. Evolutionary Historyof the Hymenoptera. Current Biology 27:1013?18.	none
Bombus pascuorum	common carder bee	Insecta	Hymenoptera	Misof et al., 2014; Peters et al., 2017; Santos J?nior et al., 2022	Misof B, Liu S, Meusemann K, Peters RS, Donath A, Mayer C, Frandsen PB, Ware J, Flouri T, Beutel37RG, Niehuis O, Petersen M, Izquierdo-Carrasco F, Wappler T, Rust J, Aberer AJ, Asp ck U,Asp ck H, Bartel D, Blanke A, Berger S, B hm A, Buckley TR, Calcott B, Chen J, FriedrichF, Fukui M, Fujita M, Greve C, Grobe P, Gu S, Huang Y, Jermiin LS, Kawahara AY,Krogmann L, Kubiak M, Lanfear R, Letsch H, Li …	Peters RS, Krogmann L, Mayer C, Donath A, Gunkel S, Meusemann K, Kozlov A, Podsiadlowski L,Petersen M, Lanfear R, Diez PA, Heraty J, Kjer KM, Klopfstein S, Meier R, Polidori C,Schmitt T, Liu S, Zhou X, Wappler T, Rust J, Misof B, Niehuis O. 2017. Evolutionary Historyof the Hymenoptera. Current Biology 27:1013?18.	Santos J?nior JE, Williams PH, Dias CAR, Silveira FA, Faux P, Coimbra RTF, Campos DP, SantosFR. 2022. Biogeography and Diversification of Bumblebees (Hymenoptera: Apidae), withEmphasis on Neotropical Species. Diversity 14:238.
Bombus terrestris	buff-tailed bumblebee	Insecta	Hymenoptera	Misof et al., 2014; Peters et al., 2017; Santos J?nior et al., 2022	Misof B, Liu S, Meusemann K, Peters RS, Donath A, Mayer C, Frandsen PB, Ware J, Flouri T, Beutel37RG, Niehuis O, Petersen M, Izquierdo-Carrasco F, Wappler T, Rust J, Aberer AJ, Asp ck U,Asp ck H, Bartel D, Blanke A, Berger S, B hm A, Buckley TR, Calcott B, Chen J, FriedrichF, Fukui M, Fujita M, Greve C, Grobe P, Gu S, Huang Y, Jermiin LS, Kawahara AY,Krogmann L, Kubiak M, Lanfear R, Letsch H, Li …	Peters RS, Krogmann L, Mayer C, Donath A, Gunkel S, Meusemann K, Kozlov A, Podsiadlowski L,Petersen M, Lanfear R, Diez PA, Heraty J, Kjer KM, Klopfstein S, Meier R, Polidori C,Schmitt T, Liu S, Zhou X, Wappler T, Rust J, Misof B, Niehuis O. 2017. Evolutionary Historyof the Hymenoptera. Current Biology 27:1013?18.	Santos J?nior JE, Williams PH, Dias CAR, Silveira FA, Faux P, Coimbra RTF, Campos DP, SantosFR. 2022. Biogeography and Diversification of Bumblebees (Hymenoptera: Apidae), withEmphasis on Neotropical Species. Diversity 14:238.
Vespula vulgaris	common wasp	Insecta	Hymenoptera	Misof et al., 2014; Peters et al., 2017	Misof B, Liu S, Meusemann K, Peters RS, Donath A, Mayer C, Frandsen PB, Ware J, Flouri T, Beutel37RG, Niehuis O, Petersen M, Izquierdo-Carrasco F, Wappler T, Rust J, Aberer AJ, Asp ck U,Asp ck H, Bartel D, Blanke A, Berger S, B hm A, Buckley TR, Calcott B, Chen J, FriedrichF, Fukui M, Fujita M, Greve C, Grobe P, Gu S, Huang Y, Jermiin LS, Kawahara AY,Krogmann L, Kubiak M, Lanfear R, Letsch H, Li …	Peters RS, Krogmann L, Mayer C, Donath A, Gunkel S, Meusemann K, Kozlov A, Podsiadlowski L,Petersen M, Lanfear R, Diez PA, Heraty J, Kjer KM, Klopfstein S, Meier R, Polidori C,Schmitt T, Liu S, Zhou X, Wappler T, Rust J, Misof B, Niehuis O. 2017. Evolutionary Historyof the Hymenoptera. Current Biology 27:1013?18.	none
Deilephila elpenor	elephant hawkmoth	Insecta	Lepidoptera	Misof et al., 2014; Kawahara et al., 2009; Huang et al., 2022	Misof B, Liu S, Meusemann K, Peters RS, Donath A, Mayer C, Frandsen PB, Ware J, Flouri T, Beutel37RG, Niehuis O, Petersen M, Izquierdo-Carrasco F, Wappler T, Rust J, Aberer AJ, Asp ck U,Asp ck H, Bartel D, Blanke A, Berger S, B hm A, Buckley TR, Calcott B, Chen J, FriedrichF, Fukui M, Fujita M, Greve C, Grobe P, Gu S, Huang Y, Jermiin LS, Kawahara AY,Krogmann L, Kubiak M, Lanfear R, Letsch H, Li …	Huang Y-X, Xing Z-P, Zhang H, Xu Z-B, Tao L-L, Hu H-Y, Kitching IJ, Wang X. 2022.Characterization of the Complete Mitochondrial Genome of Eight Diurnal Hawkmoths(Lepidoptera: Sphingidae): New Insights into the Origin and Evolution of Diurnalism inSphingids. Insects 13:887.	Kawahara AY, Mignault AA, Regier JC, Kitching IJ, Mitter C. 2009. Phylogeny and Biogeography ofHawkmoths (Lepidoptera: Sphingidae): Evidence from Five Nuclear Genes. PLoS ONE4:e5719.
Hemaris fuciformis	broad-bordered bee hawkmoth	Insecta	Lepidoptera	Misof et al., 2014; Kawahara et al., 2009; Huang et al., 2022	Misof B, Liu S, Meusemann K, Peters RS, Donath A, Mayer C, Frandsen PB, Ware J, Flouri T, Beutel37RG, Niehuis O, Petersen M, Izquierdo-Carrasco F, Wappler T, Rust J, Aberer AJ, Asp ck U,Asp ck H, Bartel D, Blanke A, Berger S, B hm A, Buckley TR, Calcott B, Chen J, FriedrichF, Fukui M, Fujita M, Greve C, Grobe P, Gu S, Huang Y, Jermiin LS, Kawahara AY,Krogmann L, Kubiak M, Lanfear R, Letsch H, Li …	Huang Y-X, Xing Z-P, Zhang H, Xu Z-B, Tao L-L, Hu H-Y, Kitching IJ, Wang X. 2022.Characterization of the Complete Mitochondrial Genome of Eight Diurnal Hawkmoths(Lepidoptera: Sphingidae): New Insights into the Origin and Evolution of Diurnalism inSphingids. Insects 13:887.	Kawahara AY, Mignault AA, Regier JC, Kitching IJ, Mitter C. 2009. Phylogeny and Biogeography ofHawkmoths (Lepidoptera: Sphingidae): Evidence from Five Nuclear Genes. PLoS ONE4:e5719.
Hyles euphorbiae	spurge hawkmoth	Insecta	Lepidoptera	Misof et al., 2014; Kawahara et al., 2009; Huang et al., 2022	Misof B, Liu S, Meusemann K, Peters RS, Donath A, Mayer C, Frandsen PB, Ware J, Flouri T, Beutel37RG, Niehuis O, Petersen M, Izquierdo-Carrasco F, Wappler T, Rust J, Aberer AJ, Asp ck U,Asp ck H, Bartel D, Blanke A, Berger S, B hm A, Buckley TR, Calcott B, Chen J, FriedrichF, Fukui M, Fujita M, Greve C, Grobe P, Gu S, Huang Y, Jermiin LS, Kawahara AY,Krogmann L, Kubiak M, Lanfear R, Letsch H, Li …	Huang Y-X, Xing Z-P, Zhang H, Xu Z-B, Tao L-L, Hu H-Y, Kitching IJ, Wang X. 2022.Characterization of the Complete Mitochondrial Genome of Eight Diurnal Hawkmoths(Lepidoptera: Sphingidae): New Insights into the Origin and Evolution of Diurnalism inSphingids. Insects 13:887.	Kawahara AY, Mignault AA, Regier JC, Kitching IJ, Mitter C. 2009. Phylogeny and Biogeography ofHawkmoths (Lepidoptera: Sphingidae): Evidence from Five Nuclear Genes. PLoS ONE4:e5719.
Macroglossum stellatarum	hummingbird hawkmoth	Insecta	Lepidoptera	Misof et al., 2014; Kawahara et al., 2009; Huang et al., 2022	Misof B, Liu S, Meusemann K, Peters RS, Donath A, Mayer C, Frandsen PB, Ware J, Flouri T, Beutel37RG, Niehuis O, Petersen M, Izquierdo-Carrasco F, Wappler T, Rust J, Aberer AJ, Asp ck U,Asp ck H, Bartel D, Blanke A, Berger S, B hm A, Buckley TR, Calcott B, Chen J, FriedrichF, Fukui M, Fujita M, Greve C, Grobe P, Gu S, Huang Y, Jermiin LS, Kawahara AY,Krogmann L, Kubiak M, Lanfear R, Letsch H, Li …	Huang Y-X, Xing Z-P, Zhang H, Xu Z-B, Tao L-L, Hu H-Y, Kitching IJ, Wang X. 2022.Characterization of the Complete Mitochondrial Genome of Eight Diurnal Hawkmoths(Lepidoptera: Sphingidae): New Insights into the Origin and Evolution of Diurnalism inSphingids. Insects 13:887.	Kawahara AY, Mignault AA, Regier JC, Kitching IJ, Mitter C. 2009. Phylogeny and Biogeography ofHawkmoths (Lepidoptera: Sphingidae): Evidence from Five Nuclear Genes. PLoS ONE4:e5719.
Manduca sexta	tobacco hawkmoth	Insecta	Lepidoptera	Misof et al., 2014; Kawahara et al., 2009; Huang et al., 2022	Misof B, Liu S, Meusemann K, Peters RS, Donath A, Mayer C, Frandsen PB, Ware J, Flouri T, Beutel37RG, Niehuis O, Petersen M, Izquierdo-Carrasco F, Wappler T, Rust J, Aberer AJ, Asp ck U,Asp ck H, Bartel D, Blanke A, Berger S, B hm A, Buckley TR, Calcott B, Chen J, FriedrichF, Fukui M, Fujita M, Greve C, Grobe P, Gu S, Huang Y, Jermiin LS, Kawahara AY,Krogmann L, Kubiak M, Lanfear R, Letsch H, Li …	Huang Y-X, Xing Z-P, Zhang H, Xu Z-B, Tao L-L, Hu H-Y, Kitching IJ, Wang X. 2022.Characterization of the Complete Mitochondrial Genome of Eight Diurnal Hawkmoths(Lepidoptera: Sphingidae): New Insights into the Origin and Evolution of Diurnalism inSphingids. Insects 13:887.	Kawahara AY, Mignault AA, Regier JC, Kitching IJ, Mitter C. 2009. Phylogeny and Biogeography ofHawkmoths (Lepidoptera: Sphingidae): Evidence from Five Nuclear Genes. PLoS ONE4:e5719.
Sphinx ligustri	privet hawkmoth	Insecta	Lepidoptera	Misof et al., 2014; Kawahara et al., 2009; Huang et al., 2022	Misof B, Liu S, Meusemann K, Peters RS, Donath A, Mayer C, Frandsen PB, Ware J, Flouri T, Beutel37RG, Niehuis O, Petersen M, Izquierdo-Carrasco F, Wappler T, Rust J, Aberer AJ, Asp ck U,Asp ck H, Bartel D, Blanke A, Berger S, B hm A, Buckley TR, Calcott B, Chen J, FriedrichF, Fukui M, Fujita M, Greve C, Grobe P, Gu S, Huang Y, Jermiin LS, Kawahara AY,Krogmann L, Kubiak M, Lanfear R, Letsch H, Li …	Huang Y-X, Xing Z-P, Zhang H, Xu Z-B, Tao L-L, Hu H-Y, Kitching IJ, Wang X. 2022.Characterization of the Complete Mitochondrial Genome of Eight Diurnal Hawkmoths(Lepidoptera: Sphingidae): New Insights into the Origin and Evolution of Diurnalism inSphingids. Insects 13:887.	Kawahara AY, Mignault AA, Regier JC, Kitching IJ, Mitter C. 2009. Phylogeny and Biogeography ofHawkmoths (Lepidoptera: Sphingidae): Evidence from Five Nuclear Genes. PLoS ONE4:e5719.
Aeshna grandis	brown hawker	Insecta	Odonata	Misof et al., 2014; Carvalho et al., 2022	Misof B, Liu S, Meusemann K, Peters RS, Donath A, Mayer C, Frandsen PB, Ware J, Flouri T, Beutel37RG, Niehuis O, Petersen M, Izquierdo-Carrasco F, Wappler T, Rust J, Aberer AJ, Asp ck U,Asp ck H, Bartel D, Blanke A, Berger S, B hm A, Buckley TR, Calcott B, Chen J, FriedrichF, Fukui M, Fujita M, Greve C, Grobe P, Gu S, Huang Y, Jermiin LS, Kawahara AY,Krogmann L, Kubiak M, Lanfear R, Letsch H, Li …	Carvalho FG, Duarte L, Seger GDS, Nakamura G, Guillermo-Ferreira R, Cordero-Rivera A, Juen L.2022. Detecting Darwinian Shortfalls in the Amazonian Odonata. Neotrop Entomol 51:404?12.	none
Aeshna mixta	migrant hawker	Insecta	Odonata	Misof et al., 2014; Carvalho et al., 2022	Misof B, Liu S, Meusemann K, Peters RS, Donath A, Mayer C, Frandsen PB, Ware J, Flouri T, Beutel37RG, Niehuis O, Petersen M, Izquierdo-Carrasco F, Wappler T, Rust J, Aberer AJ, Asp ck U,Asp ck H, Bartel D, Blanke A, Berger S, B hm A, Buckley TR, Calcott B, Chen J, FriedrichF, Fukui M, Fujita M, Greve C, Grobe P, Gu S, Huang Y, Jermiin LS, Kawahara AY,Krogmann L, Kubiak M, Lanfear R, Letsch H, Li …	Carvalho FG, Duarte L, Seger GDS, Nakamura G, Guillermo-Ferreira R, Cordero-Rivera A, Juen L.2022. Detecting Darwinian Shortfalls in the Amazonian Odonata. Neotrop Entomol 51:404?12.	none
Anax imperator	emperor dragonfly	Insecta	Odonata	Misof et al., 2014; Carvalho et al., 2022	Misof B, Liu S, Meusemann K, Peters RS, Donath A, Mayer C, Frandsen PB, Ware J, Flouri T, Beutel37RG, Niehuis O, Petersen M, Izquierdo-Carrasco F, Wappler T, Rust J, Aberer AJ, Asp ck U,Asp ck H, Bartel D, Blanke A, Berger S, B hm A, Buckley TR, Calcott B, Chen J, FriedrichF, Fukui M, Fujita M, Greve C, Grobe P, Gu S, Huang Y, Jermiin LS, Kawahara AY,Krogmann L, Kubiak M, Lanfear R, Letsch H, Li …	Carvalho FG, Duarte L, Seger GDS, Nakamura G, Guillermo-Ferreira R, Cordero-Rivera A, Juen L.2022. Detecting Darwinian Shortfalls in the Amazonian Odonata. Neotrop Entomol 51:404?12.	none
Calopteryx splendens	banded demoiselle	Insecta	Odonata	Misof et al., 2014; Carvalho et al., 2022	Misof B, Liu S, Meusemann K, Peters RS, Donath A, Mayer C, Frandsen PB, Ware J, Flouri T, Beutel37RG, Niehuis O, Petersen M, Izquierdo-Carrasco F, Wappler T, Rust J, Aberer AJ, Asp ck U,Asp ck H, Bartel D, Blanke A, Berger S, B hm A, Buckley TR, Calcott B, Chen J, FriedrichF, Fukui M, Fujita M, Greve C, Grobe P, Gu S, Huang Y, Jermiin LS, Kawahara AY,Krogmann L, Kubiak M, Lanfear R, Letsch H, Li …	Carvalho FG, Duarte L, Seger GDS, Nakamura G, Guillermo-Ferreira R, Cordero-Rivera A, Juen L.2022. Detecting Darwinian Shortfalls in the Amazonian Odonata. Neotrop Entomol 51:404?12.	none
Enallagma cyathigerum	common blue damselfly	Insecta	Odonata	Misof et al., 2014; Carvalho et al., 2022	Misof B, Liu S, Meusemann K, Peters RS, Donath A, Mayer C, Frandsen PB, Ware J, Flouri T, Beutel37RG, Niehuis O, Petersen M, Izquierdo-Carrasco F, Wappler T, Rust J, Aberer AJ, Asp ck U,Asp ck H, Bartel D, Blanke A, Berger S, B hm A, Buckley TR, Calcott B, Chen J, FriedrichF, Fukui M, Fujita M, Greve C, Grobe P, Gu S, Huang Y, Jermiin LS, Kawahara AY,Krogmann L, Kubiak M, Lanfear R, Letsch H, Li …	Carvalho FG, Duarte L, Seger GDS, Nakamura G, Guillermo-Ferreira R, Cordero-Rivera A, Juen L.2022. Detecting Darwinian Shortfalls in the Amazonian Odonata. Neotrop Entomol 51:404?12.	none
Sympetrum striolatum	common darter	Insecta	Odonata	Misof et al., 2014; Carvalho et al., 2022	Misof B, Liu S, Meusemann K, Peters RS, Donath A, Mayer C, Frandsen PB, Ware J, Flouri T, Beutel37RG, Niehuis O, Petersen M, Izquierdo-Carrasco F, Wappler T, Rust J, Aberer AJ, Asp ck U,Asp ck H, Bartel D, Blanke A, Berger S, B hm A, Buckley TR, Calcott B, Chen J, FriedrichF, Fukui M, Fujita M, Greve C, Grobe P, Gu S, Huang Y, Jermiin LS, Kawahara AY,Krogmann L, Kubiak M, Lanfear R, Letsch H, Li …	Carvalho FG, Duarte L, Seger GDS, Nakamura G, Guillermo-Ferreira R, Cordero-Rivera A, Juen L.2022. Detecting Darwinian Shortfalls in the Amazonian Odonata. Neotrop Entomol 51:404?12.	none
Schistocerca gregaria	desert locust	Insecta	Orthoptera	Misof et al., 2014	Misof B, Liu S, Meusemann K, Peters RS, Donath A, Mayer C, Frandsen PB, Ware J, Flouri T, Beutel37RG, Niehuis O, Petersen M, Izquierdo-Carrasco F, Wappler T, Rust J, Aberer AJ, Asp ck U,Asp ck H, Bartel D, Blanke A, Berger S, B hm A, Buckley TR, Calcott B, Chen J, FriedrichF, Fukui M, Fujita M, Greve C, Grobe P, Gu S, Huang Y, Jermiin LS, Kawahara AY,Krogmann L, Kubiak M, Lanfear R, Letsch H, Li …	none	none
Glossophaga soricina	Pallas's long-tongued bat	Mammalia	Phyllostomidae	Hao et al., 2024	Hao X, Lu Q, Zhao H. 2024. A molecular phylogeny for all 21 families within Chiroptera (bats). IntegrZool 19:989?98.	none	none
Leptonycteris yerbabuenae	southern long-nosed bat	Mammalia	Phyllostomidae	Hao et al., 2024	Hao X, Lu Q, Zhao H. 2024. A molecular phylogeny for all 21 families within Chiroptera (bats). IntegrZool 19:989?98.	none	none
Plecotus auritus	Brown long-eared bat	Mammalia	Vespertilionidae	Hao et al., 2024	Hao X, Lu Q, Zhao H. 2024. A molecular phylogeny for all 21 families within Chiroptera (bats). IntegrZool 19:989?98.	none	none
