# Supplementary material for: Span Efficiency of Flying Animals
Source: Integr Comp Biol. 2026 Jun 10;66:icag077. doi: 10.1093/icb/icag077 (PMC13339092; doi:10.1093/icb/icag077)
Supplement: icag077_Supplemental_Files [file icag077_supplemental_files.zip › icb-2026-0052-File015.csv]

Species name	Common name	Class	Order	ei_with tail	ei_tail0	k	Re	Taper ratio	AR	U	WBF (Hz)	m (g)	c (m)	b (m)	S (m^2)	WL (N/m^2)	Reference (ei)	Reference (kinematic)
Apus apus	common swift	Aves	Apodiformes	0.618	0.618	0.144	18848	0.74	10.3	7.9	9.8	42	0.037	0.38	0.014	29.43	Henningsson et al. 2014	Henningsson et al. 2008
Coloeus monedula	jackdaw	Aves	Passeriformes	0.75	0.802	0.083	34448	0.597	9.8	9.14	4.2	214.906	0.057	0.564	0.05723786	36.83	KleinHeerenbrink et al. 2016	Spedding 1986
Ficedula hypoleuca	pied flycatchers	Aves	Passeriformes	0.651	0.902	0.387	12961	0.579	5.2	4.47	12.2	14.2	0.045	0.235	0.0106	13.17	Muijres et al. 2012	Johansson et al. 2018
Sylvia atricapilla	blackcap	Aves	Passeriformes	0.546	0.874	0.358	20108	0.582	5.2	6.78	16.8	16.3	0.046	0.24	0.0111	14.4	Muijres et al. 2012	Wang et al. 2019; Johansson and Hedenstr?m 2009
Tyto alba	barn owl	Aves	Strigiformes	0.659	0.775	1.667	88000	0.665	5.1	7.88	24.6	340	0.17	0.87	0.14783203	22.95	Song et al. 2022	Wolf and Konrath 2015
Harmonia axyridis	ladybird	Insecta	Coleoptera	0.346	0.82	0.46	141	0.834	11.3	1	68	0.041	0.002	0.024	0.00005245	0.76	Unpublished data	Le et al. 2013
Heliocopris hamadryas	dung beetle	Insecta	Coleoptera	0.5	0.62	0.33	6891	0.771	8.4	6.38	40	5.888	0.017	0.14	0.0021375	27.59	Johansson et al. 2012	Johansson et al. 2012
Episyrphus balteatus	marmalade hoverfly	Insecta	Diptera	0.217	0.719	0.639	265	1.507	4.2	1.8	163.1	0.034	0.002	0.021	0.00002093	1.97	Unpublished data	Walker et al. 2009
Eristalis pertinax	tapered drone fly	Insecta	Diptera	0.224	0.658	1.112	249	0.966	3.9	1.4	182.9	0.103	0.003	0.025	0.00002856	2.73	Unpublished data	Walker et al. 2009
Syrphus ribesii	common banded hoverfly	Insecta	Diptera	0.217	0.721	0.592	232	1.15	3.9	1.8	172.3	0.027	0.002	0.018	0.00001528	1.67	Unpublished data	Walker et al. 2009
Apis mellifera	Western honey bee	Insecta	Hymenoptera	0.298	0.856	1.522	219	2.133	3.2	1.2	209.3	0.091	0.003	0.021	0.0000247	3.94	Unpublished data	Altshuler et al. 2005
Bombus pascuorum	common carder bee	Insecta	Hymenoptera	0.271	0.754	0.797	341	2.404	3.2	1.8	158.2	0.109	0.003	0.022	0.00002632	6.13	Unpublished data	Dudley and Ellington 1990
Bombus terrestris	buff-tailed bumblebee	Insecta	Hymenoptera	0.293	0.872	0.937	500	2.012	3.1	1.8	126.7	0.243	0.004	0.032	0.00005489	7.02	Unpublished data	Dudley and Ellington 1990
Vespula vulgaris	common wasp	Insecta	Hymenoptera	0.339	0.884	0.533	261	2.503	4.4	1.8	138.2	0.088	0.002	0.022	0.00002135	2.38	Unpublished data	Dudley and Ellington 1990
Deilephila elpenor	elephant hawkmoth	Insecta	Lepidoptera	0.602	0.932	1.106	1199	0.588	5.5	1.45	41	0.85	0.012	0.068	0.0008505	9.76	Henningsson and Bomphrey 2013	in-house data
Hemaris fuciformis	broad-bordered bee hawkmoth	Insecta	Lepidoptera	0.315	0.488	0.887	548	0.658	6.7	1.38	65	0.2	0.006	0.04	0.00024	8.19	Henningsson and Bomphrey 2013	in-house data
Hyles euphorbiae	spurge hawkmoth	Insecta	Lepidoptera	0.506	0.785	0.783	1778	0.581	5	2.13	42	0.887	0.013	0.064	0.000798	10.95	Henningsson and Bomphrey 2013	in-house data
Macroglossum stellatarum	hummingbird hawkmoth	Insecta	Lepidoptera	0.457	0.709	0.958	834	0.572	5.1	1.5	55	0.32	0.008	0.043	0.000372	8.88	Henningsson and Bomphrey 2013	in-house data
Manduca sexta	tobacco hawkmoth	Insecta	Lepidoptera	0.462	0.715	0.386	3689	0.623	6	3.17	22	1.5	0.018	0.106	0.0017	7.82	Henningsson and Bomphrey 2013	in-house data
Sphinx ligustri	privet hawkmoth	Insecta	Lepidoptera	0.409	0.634	0.689	1894	0.567	5.6	1.8	25	1.48	0.016	0.089	0.0014	10.2	Henningsson and Bomphrey 2013	in-house data
Aeshna grandis	brown hawker	Insecta	Odonata	0.74	0.865	0.908	1823	0.761	4.5	1.37	19.5	0.72	0.02	0.092	0.005897	1.2	Bomphrey et al. 2016	in-house data
Aeshna mixta	migrant hawker	Insecta	Odonata	0.444	0.61	0.741	1541	0.728	4.6	1.35	18.4	0.55	0.017	0.081	0.00460767	1.17	Bomphrey et al. 2016	in-house data
Anax imperator	emperor dragonfly	Insecta	Odonata	0.443	0.503	1.064	1603	0.715	5.2	1.3	23.4	1.15	0.019	0.098	0.006535	1.73	Bomphrey et al. 2016	in-house data
Calopteryx splendens	banded demoiselle	Insecta	Odonata	0.346	0.442	0.713	981	1.585	4.2	1.1	18.2	0.119	0.014	0.057	0.00215933	0.57	Bomphrey et al. 2016	in-house data
Enallagma cyathigerum	common blue damselfly	Insecta	Odonata	0.25	0.339	0.296	351	2.321	6.7	1	17.7	0.03	0.005	0.036	0.00053275	0.56	Bomphrey et al. 2016	in-house data
Sympetrum striolatum	common darter	Insecta	Odonata	0.587	0.643	0.724	788	0.766	4.9	1	19.1	0.19	0.012	0.058	0.0025176	0.75	Bomphrey et al. 2016	in-house data
Schistocerca gregaria	desert locust	Insecta	Orthoptera	0.53	0.795	0.2	4400	0.538	6.6	3.3	20	1.957	0.011	0.096	0.0020108	21.13	Henningsson and Bomphrey 2012	Henningsson and Bomphrey 2012
Glossophaga soricina	Pallas's long-tongued bat	Mammalia	Phyllostomidae	0.347	0.816	0.408	10405	0.613	6.2	4.3	14.9	9.8	0.038	0.232	0.008695	11.05	Muijres, Johansson, et al. 2011; Muijres, Spedding, et al. 2011; H?kansson et al. 2017	Wolf et al. 2010
Leptonycteris yerbabuenae	southern long-nosed bat	Mammalia	Phyllostomidae	0.469	0.79	0.498	10912	0.508	7	3.27	11	22.6	0.047	0.329	0.015025	14.25	Muijres et al. 2011; Muijres et al. 2011; H?kansson et al. 2017	Von Busse et al. 2012)
Plecotus auritus	Brown long-eared bat	Mammalia	Vespertilionidae	0.322	0.4	0.508	9650	0.694	5.9	3	10	9.1	0.049	0.287	0.013845	6.5	Johansson et al. 2016; H?kansson et al. 2017	Norberg 1970, 1976
